# Supplementary material for: Application of continuous renal replacement therapy (CRRT) in patients with severe acute pancreatitis: an analytical study
Source: BMC Gastroenterol. 2025 Aug 18;25:592. doi: 10.1186/s12876-025-04198-y (PMC12359950; doi:10.1186/s12876-025-04198-y)
Supplement: Supplementary file 3 — Supplementary Material 3 [file 12876_2025_4198_MOESM3_ESM.xlsx]

## Sheet: Sheet1
探索
附注
已创建输出		2025-06-25 15:16:18
注释
输入	数据
	活动数据集	数据集1
	过滤器	<无>
	宽度(W)	<无>
	拆分文件	<无>
	工作数据文件中的行数	282
缺失值处理	对缺失的定义	因变量的用户定义缺失值视为缺失。
	已使用的个案	统计信息基于个案（无任何所使用因变量或因子的缺失值）。
语法		EXAMINE VARIABLES=年龄 APACHE评分 Marshall评分 BY 是否好转
/PLOT NPPLOT
/STATISTICS NONE
/CINTERVAL 95
/MISSING LISTWISE
/NOTOTAL.
资源	处理器时间	00:00:05.720000
	用时	00:00:03.650000
是否好转
个案处理摘要
	是否好转	个案
		有效		缺失		总计
		数字	百分比	数字	百分比	数字	百分比
年龄	好转	180	1	0	0	180	1
	不良	102	1	0	0	102	1
APACHE评分	好转	180	1	0	0	180	1
	不良	102	1	0	0	102	1
Marshall评分	好转	180	1	0	0	180	1
	不良	102	1	0	0	102	1
常态性检验
	是否好转	Kolmogorov-Smirnov(K)a			Shapiro-Wilk
		统计	df	显著性	统计	df	显著性
年龄	好转	0.072	180	0.122	0.971	180	0.101
	不良	0.078	102	0.137	0.971	102	0.125
APACHE评分	好转	0.089	180	0.001	0.876	180	0
	不良	0.084	102	0.072	0.934	102	0
Marshall评分	好转	0.206	180	0	0.821	180	0
	不良	0.187	102	0	0.899	102	0
a Lilliefors 显著性校正
年龄
正态 Q-Q 图
反趋势正态 Q-Q 图
APACHE评分
正态 Q-Q 图
反趋势正态 Q-Q 图
Marshall评分
正态 Q-Q 图
反趋势正态 Q-Q 图
EXAMINE VARIABLES=住院时间d 总住院费用 血管活性药物使用时间d ICU时间d 总机械通气时间d BY 是否RT
/PLOT NPPLOT
/STATISTICS NONE
/CINTERVAL 95
/MISSING LISTWISE
/NOTOTAL.
探索
附注
已创建输出		2025-06-25 15:17:06
注释
输入	数据
	活动数据集	数据集1
	过滤器	<无>
	宽度(W)	<无>
	拆分文件	<无>
	工作数据文件中的行数	282
缺失值处理	对缺失的定义	因变量的用户定义缺失值视为缺失。
	已使用的个案	统计信息基于个案（无任何所使用因变量或因子的缺失值）。
语法		EXAMINE VARIABLES=住院时间d 总住院费用 血管活性药物使用时间d ICU时间d 总机械通气时间d BY 是否RT
/PLOT NPPLOT
/STATISTICS NONE
/CINTERVAL 95
/MISSING LISTWISE
/NOTOTAL.
资源	处理器时间	00:00:02.660000
	用时	00:00:02.730000
是否RT
个案处理摘要
	是否RT	个案
		有效		缺失		总计
		数字	百分比	数字	百分比	数字	百分比
住院时间d	否	40	0.342	77	0.658	117	1
	是	81	0.491	84	0.509	165	1
总住院费用	否	40	0.342	77	0.658	117	1
	是	81	0.491	84	0.509	165	1
血管活性药物使用时间d	否	40	0.342	77	0.658	117	1
	是	81	0.491	84	0.509	165	1
ICU时间d	否	40	0.342	77	0.658	117	1
	是	81	0.491	84	0.509	165	1
总机械通气时间d	否	40	0.342	77	0.658	117	1
	是	81	0.491	84	0.509	165	1
常态性检验
	是否RT	Kolmogorov-Smirnov(K)a			Shapiro-Wilk
		统计	df	显著性	统计	df	显著性
住院时间d	否	0.193	40	0.001	0.761	40	0
	是	0.191	81	0	0.682	81	0
总住院费用	否	0.163	40	0.009	0.872	40	0
	是	0.119	81	0.007	0.918	81	0
血管活性药物使用时间d	否	0.302	40	0	0.567	40	0
	是	0.287	81	0	0.673	81	0
ICU时间d	否	0.343	40	0	0.399	40	0
	是	0.286	81	0	0.691	81	0
总机械通气时间d	否	0.246	40	0	0.681	40	0
	是	0.18	81	0	0.785	81	0
a Lilliefors 显著性校正
住院时间d
正态 Q-Q 图
反趋势正态 Q-Q 图
总住院费用
正态 Q-Q 图
反趋势正态 Q-Q 图
血管活性药物使用时间d
正态 Q-Q 图
反趋势正态 Q-Q 图
ICU时间d
正态 Q-Q 图
反趋势正态 Q-Q 图
总机械通气时间d
正态 Q-Q 图
反趋势正态 Q-Q 图
SORT CASES BY 编号 (A).
DATASET ACTIVATE 数据集1.
SAVE OUTFILE=''
/COMPRESSED.
SORT CASES BY 训练集是否好转 (D).
SORT CASES BY 测试集是否好转 (D).
DATASET ACTIVATE 数据集1.
SAVE OUTFILE=''
/COMPRESSED.
EXAMINE VARIABLES=年龄 APACHE评分 Marshall评分 吸氧浓度 氧分压 氧和指数 二氧化碳分压 血钾 血钠 乳酸 血钙 剩余碱 肺泡氧分压 白蛋白 总胆红素 ALT AST 肌酐 尿素 尿酸 总胆固醇 甘油三酯 血淀粉酶 白细胞 血红蛋白 血小板 PT INR TT D_二聚体 CRP APTT PCT CK CKMB BY 训练集测试集
/PLOT NPPLOT
/STATISTICS NONE
/CINTERVAL 95
/MISSING LISTWISE
/NOTOTAL.
探索
附注
已创建输出		2025-06-25 15:19:54
注释
输入	数据
	活动数据集	数据集1
	过滤器	<无>
	宽度(W)	<无>
	拆分文件	<无>
	工作数据文件中的行数	282
缺失值处理	对缺失的定义	因变量的用户定义缺失值视为缺失。
	已使用的个案	统计信息基于个案（无任何所使用因变量或因子的缺失值）。
语法		EXAMINE VARIABLES=年龄 APACHE评分 Marshall评分 吸氧浓度 氧分压 氧和指数 二氧化碳分压 血钾 血钠 乳酸 血钙 剩余碱 肺泡氧分压 白蛋白 总胆红素 ALT AST 肌酐 尿素 尿酸 总胆固醇 甘油三酯 血淀粉酶 白细胞 血红蛋白 血小板 PT INR TT D_二聚体 CRP APTT PCT CK CKMB BY 训练集测试集
/PLOT NPPLOT
/STATISTICS NONE
/CINTERVAL 95
/MISSING LISTWISE
/NOTOTAL.
资源	处理器时间	00:00:17.920000
	用时	00:00:17.750000
训练集测试集
个案处理摘要
	训练集测试集	个案
		有效		缺失		总计
		数字	百分比	数字	百分比	数字	百分比
年龄	训练集	91	1	0	0	91	1
	测试集	23	0.958	1	0.042	24	1
APACHE评分	训练集	91	1	0	0	91	1
	测试集	23	0.958	1	0.042	24	1
Marshall评分	训练集	91	1	0	0	91	1
	测试集	23	0.958	1	0.042	24	1
吸氧浓度	训练集	91	1	0	0	91	1
	测试集	23	0.958	1	0.042	24	1
氧分压	训练集	91	1	0	0	91	1
	测试集	23	0.958	1	0.042	24	1
氧和指数	训练集	91	1	0	0	91	1
	测试集	23	0.958	1	0.042	24	1
二氧化碳分压	训练集	91	1	0	0	91	1
	测试集	23	0.958	1	0.042	24	1
血钾	训练集	91	1	0	0	91	1
	测试集	23	0.958	1	0.042	24	1
血钠	训练集	91	1	0	0	91	1
	测试集	23	0.958	1	0.042	24	1
乳酸	训练集	91	1	0	0	91	1
	测试集	23	0.958	1	0.042	24	1
血钙	训练集	91	1	0	0	91	1
	测试集	23	0.958	1	0.042	24	1
剩余碱	训练集	91	1	0	0	91	1
	测试集	23	0.958	1	0.042	24	1
肺泡氧分压	训练集	91	1	0	0	91	1
	测试集	23	0.958	1	0.042	24	1
白蛋白	训练集	91	1	0	0	91	1
	测试集	23	0.958	1	0.042	24	1
总胆红素	训练集	91	1	0	0	91	1
	测试集	23	0.958	1	0.042	24	1
ALT	训练集	91	1	0	0	91	1
	测试集	23	0.958	1	0.042	24	1
AST	训练集	91	1	0	0	91	1
	测试集	23	0.958	1	0.042	24	1
肌酐	训练集	91	1	0	0	91	1
	测试集	23	0.958	1	0.042	24	1
尿素	训练集	91	1	0	0	91	1
	测试集	23	0.958	1	0.042	24	1
尿酸	训练集	91	1	0	0	91	1
	测试集	23	0.958	1	0.042	24	1
总胆固醇	训练集	91	1	0	0	91	1
	测试集	23	0.958	1	0.042	24	1
甘油三酯	训练集	91	1	0	0	91	1
	测试集	23	0.958	1	0.042	24	1
血淀粉酶	训练集	91	1	0	0	91	1
	测试集	23	0.958	1	0.042	24	1
白细胞	训练集	91	1	0	0	91	1
	测试集	23	0.958	1	0.042	24	1
血红蛋白	训练集	91	1	0	0	91	1
	测试集	23	0.958	1	0.042	24	1
血小板	训练集	91	1	0	0	91	1
	测试集	23	0.958	1	0.042	24	1
PT	训练集	91	1	0	0	91	1
	测试集	23	0.958	1	0.042	24	1
INR	训练集	91	1	0	0	91	1
	测试集	23	0.958	1	0.042	24	1
TT	训练集	91	1	0	0	91	1
	测试集	23	0.958	1	0.042	24	1
D_二聚体	训练集	91	1	0	0	91	1
	测试集	23	0.958	1	0.042	24	1
CRP	训练集	91	1	0	0	91	1
	测试集	23	0.958	1	0.042	24	1
APTT	训练集	91	1	0	0	91	1
	测试集	23	0.958	1	0.042	24	1
PCT	训练集	91	1	0	0	91	1
	测试集	23	0.958	1	0.042	24	1
CK	训练集	91	1	0	0	91	1
	测试集	23	0.958	1	0.042	24	1
CKMB	训练集	91	1	0	0	91	1
	测试集	23	0.958	1	0.042	24	1
常态性检验
	训练集测试集	Kolmogorov-Smirnov(K)a			Shapiro-Wilk
		统计	df	显著性	统计	df	显著性
年龄	训练集	0.082	91	0.168	0.952	91	0.102
	测试集	0.098	23	.200*	0.975	23	0.806
APACHE评分	训练集	0.114	91	0.006	0.968	91	0.025
	测试集	0.189	23	0.033	0.959	23	0.451
Marshall评分	训练集	0.17	91	0	0.888	91	0
	测试集	0.288	23	0	0.788	23	0
吸氧浓度	训练集	0.226	91	0	0.834	91	0
	测试集	0.196	23	0.022	0.903	23	0.029
氧分压	训练集	0.157	91	0	0.825	91	0
	测试集	0.123	23	.200*	0.943	23	0.206
氧和指数	训练集	0.146	91	0	0.846	91	0
	测试集	0.102	23	.200*	0.946	23	0.237
二氧化碳分压	训练集	0.073	91	.200*	0.968	91	0.026
	测试集	0.089	23	.200*	0.986	23	0.979
血钾	训练集	0.11	91	0.008	0.929	91	0
	测试集	0.153	23	0.172	0.902	23	0.028
血钠	训练集	0.087	91	0.085	0.959	91	0.006
	测试集	0.216	23	0.007	0.871	23	0.007
乳酸	训练集	0.171	91	0	0.881	91	0
	测试集	0.251	23	0.001	0.773	23	0
血钙	训练集	0.076	91	.200*	0.973	91	0.057
	测试集	0.121	23	.200*	0.96	23	0.473
剩余碱	训练集	0.094	91	0.045	0.969	91	0.03
	测试集	0.153	23	0.171	0.944	23	0.216
肺泡氧分压	训练集	0.186	91	0	0.907	91	0
	测试集	0.177	23	0.059	0.95	23	0.293
白蛋白	训练集	0.06	91	.200*	0.972	91	0.046
	测试集	0.153	23	0.176	0.951	23	0.301
总胆红素	训练集	0.181	91	0	0.767	91	0
	测试集	0.206	23	0.012	0.891	23	0.016
ALT	训练集	0.338	91	0	0.468	91	0
	测试集	0.245	23	0.001	0.81	23	0.001
AST	训练集	0.238	91	0	0.505	91	0
	测试集	0.192	23	0.028	0.81	23	0.001
肌酐	训练集	0.143	91	0	0.903	91	0
	测试集	0.231	23	0.003	0.816	23	0.001
尿素	训练集	0.121	91	0.002	0.926	91	0
	测试集	0.195	23	0.023	0.798	23	0
尿酸	训练集	0.116	91	0.004	0.869	91	0
	测试集	0.113	23	.200*	0.963	23	0.518
总胆固醇	训练集	0.181	91	0	0.85	91	0
	测试集	0.223	23	0.004	0.888	23	0.015
甘油三酯	训练集	0.248	91	0	0.629	91	0
	测试集	0.258	23	0	0.766	23	0
血淀粉酶	训练集	0.205	91	0	0.709	91	0
	测试集	0.249	23	0.001	0.713	23	0
白细胞	训练集	0.115	91	0.004	0.916	91	0
	测试集	0.137	23	.200*	0.971	23	0.722
血红蛋白	训练集	0.086	91	0.095	0.99	91	0.699
	测试集	0.104	23	.200*	0.973	23	0.763
血小板	训练集	0.236	91	0	0.411	91	0
	测试集	0.146	23	.200*	0.972	23	0.745
PT	训练集	0.147	91	0	0.834	91	0
	测试集	0.352	23	0	0.535	23	0
INR	训练集	0.105	91	0.015	0.955	91	0.003
	测试集	0.269	23	0	0.78	23	0
TT	训练集	0.193	91	0	0.791	91	0
	测试集	0.192	23	0.028	0.817	23	0.001
D_二聚体	训练集	0.185	91	0	0.705	91	0
	测试集	0.269	23	0	0.728	23	0
CRP	训练集	0.076	91	.200*	0.982	91	0.25
	测试集	0.123	23	.200*	0.97	23	0.679
APTT	训练集	0.308	91	0	0.452	91	0
	测试集	0.147	23	.200*	0.937	23	0.155
PCT	训练集	0.238	91	0	0.651	91	0
	测试集	0.179	23	0.054	0.872	23	0.007
CK	训练集	0.359	91	0	0.288	91	0
	测试集	0.185	23	0.041	0.838	23	0.002
CKMB	训练集	0.47	91	0	0.099	91	0
	测试集	0.223	23	0.004	0.725	23	0
* 这是真正显著性的下限。
a Lilliefors 显著性校正
年龄
正态 Q-Q 图
反趋势正态 Q-Q 图
APACHE评分
正态 Q-Q 图
反趋势正态 Q-Q 图
Marshall评分
正态 Q-Q 图
反趋势正态 Q-Q 图
吸氧浓度
正态 Q-Q 图
反趋势正态 Q-Q 图
氧分压
正态 Q-Q 图
反趋势正态 Q-Q 图
氧和指数
正态 Q-Q 图
反趋势正态 Q-Q 图
二氧化碳分压
正态 Q-Q 图
反趋势正态 Q-Q 图
血钾
正态 Q-Q 图
反趋势正态 Q-Q 图
血钠
正态 Q-Q 图
反趋势正态 Q-Q 图
乳酸
正态 Q-Q 图
反趋势正态 Q-Q 图
血钙
正态 Q-Q 图
反趋势正态 Q-Q 图
剩余碱
正态 Q-Q 图
反趋势正态 Q-Q 图
肺泡氧分压
正态 Q-Q 图
反趋势正态 Q-Q 图
白蛋白
正态 Q-Q 图
反趋势正态 Q-Q 图
总胆红素
正态 Q-Q 图
反趋势正态 Q-Q 图
ALT
正态 Q-Q 图
反趋势正态 Q-Q 图
AST
正态 Q-Q 图
反趋势正态 Q-Q 图
肌酐
正态 Q-Q 图
反趋势正态 Q-Q 图
尿素
正态 Q-Q 图
反趋势正态 Q-Q 图
尿酸
正态 Q-Q 图
反趋势正态 Q-Q 图
总胆固醇
正态 Q-Q 图
反趋势正态 Q-Q 图
甘油三酯
正态 Q-Q 图
反趋势正态 Q-Q 图
血淀粉酶
正态 Q-Q 图
反趋势正态 Q-Q 图
白细胞
正态 Q-Q 图
反趋势正态 Q-Q 图
血红蛋白
正态 Q-Q 图
反趋势正态 Q-Q 图
血小板
正态 Q-Q 图
反趋势正态 Q-Q 图
PT
正态 Q-Q 图
反趋势正态 Q-Q 图
INR
正态 Q-Q 图
反趋势正态 Q-Q 图
TT
正态 Q-Q 图
反趋势正态 Q-Q 图
D_二聚体
正态 Q-Q 图
反趋势正态 Q-Q 图
CRP
正态 Q-Q 图
反趋势正态 Q-Q 图
APTT
正态 Q-Q 图
反趋势正态 Q-Q 图
PCT
正态 Q-Q 图
反趋势正态 Q-Q 图
CK
正态 Q-Q 图
反趋势正态 Q-Q 图
CKMB
正态 Q-Q 图
反趋势正态 Q-Q 图
EXAMINE VARIABLES=年龄 APACHE评分 Marshall评分 吸氧浓度 氧分压 氧和指数 二氧化碳分压 血钾 血钠 乳酸 血钙 剩余碱 肺泡氧分压 白蛋白 总胆红素 ALT AST 肌酐 尿素 尿酸 总胆固醇 甘油三酯 血淀粉酶 白细胞 血红蛋白 血小板 PT INR TT D_二聚体 CRP APTT PCT CK CKMB BY 训练集是否好转
/PLOT NPPLOT
/STATISTICS NONE
/CINTERVAL 95
/MISSING LISTWISE
/NOTOTAL.
探索
附注
已创建输出		2025-06-25 15:20:46
注释
输入	数据
	活动数据集	数据集1
	过滤器	<无>
	宽度(W)	<无>
	拆分文件	<无>
	工作数据文件中的行数	282
缺失值处理	对缺失的定义	因变量的用户定义缺失值视为缺失。
	已使用的个案	统计信息基于个案（无任何所使用因变量或因子的缺失值）。
语法		EXAMINE VARIABLES=年龄 APACHE评分 Marshall评分 吸氧浓度 氧分压 氧和指数 二氧化碳分压 血钾 血钠 乳酸 血钙 剩余碱 肺泡氧分压 白蛋白 总胆红素 ALT AST 肌酐 尿素 尿酸 总胆固醇 甘油三酯 血淀粉酶 白细胞 血红蛋白 血小板 PT INR TT D_二聚体 CRP APTT PCT CK CKMB BY 训练集是否好转
/PLOT NPPLOT
/STATISTICS NONE
/CINTERVAL 95
/MISSING LISTWISE
/NOTOTAL.
资源	处理器时间	00:00:17.700000
	用时	00:00:17.610000
训练集是否好转
个案处理摘要
	训练集是否好转	个案
		有效		缺失		总计
		数字	百分比	数字	百分比	数字	百分比
年龄	1	68	1	0	0	68	1
	2	23	1	0	0	23	1
APACHE评分	1	68	1	0	0	68	1
	2	23	1	0	0	23	1
Marshall评分	1	68	1	0	0	68	1
	2	23	1	0	0	23	1
吸氧浓度	1	68	1	0	0	68	1
	2	23	1	0	0	23	1
氧分压	1	68	1	0	0	68	1
	2	23	1	0	0	23	1
氧和指数	1	68	1	0	0	68	1
	2	23	1	0	0	23	1
二氧化碳分压	1	68	1	0	0	68	1
	2	23	1	0	0	23	1
血钾	1	68	1	0	0	68	1
	2	23	1	0	0	23	1
血钠	1	68	1	0	0	68	1
	2	23	1	0	0	23	1
乳酸	1	68	1	0	0	68	1
	2	23	1	0	0	23	1
血钙	1	68	1	0	0	68	1
	2	23	1	0	0	23	1
剩余碱	1	68	1	0	0	68	1
	2	23	1	0	0	23	1
肺泡氧分压	1	68	1	0	0	68	1
	2	23	1	0	0	23	1
白蛋白	1	68	1	0	0	68	1
	2	23	1	0	0	23	1
总胆红素	1	68	1	0	0	68	1
	2	23	1	0	0	23	1
ALT	1	68	1	0	0	68	1
	2	23	1	0	0	23	1
AST	1	68	1	0	0	68	1
	2	23	1	0	0	23	1
肌酐	1	68	1	0	0	68	1
	2	23	1	0	0	23	1
尿素	1	68	1	0	0	68	1
	2	23	1	0	0	23	1
尿酸	1	68	1	0	0	68	1
	2	23	1	0	0	23	1
总胆固醇	1	68	1	0	0	68	1
	2	23	1	0	0	23	1
甘油三酯	1	68	1	0	0	68	1
	2	23	1	0	0	23	1
血淀粉酶	1	68	1	0	0	68	1
	2	23	1	0	0	23	1
白细胞	1	68	1	0	0	68	1
	2	23	1	0	0	23	1
血红蛋白	1	68	1	0	0	68	1
	2	23	1	0	0	23	1
血小板	1	68	1	0	0	68	1
	2	23	1	0	0	23	1
PT	1	68	1	0	0	68	1
	2	23	1	0	0	23	1
INR	1	68	1	0	0	68	1
	2	23	1	0	0	23	1
TT	1	68	1	0	0	68	1
	2	23	1	0	0	23	1
D_二聚体	1	68	1	0	0	68	1
	2	23	1	0	0	23	1
CRP	1	68	1	0	0	68	1
	2	23	1	0	0	23	1
APTT	1	68	1	0	0	68	1
	2	23	1	0	0	23	1
PCT	1	68	1	0	0	68	1
	2	23	1	0	0	23	1
CK	1	68	1	0	0	68	1
	2	23	1	0	0	23	1
CKMB	1	68	1	0	0	68	1
	2	23	1	0	0	23	1
常态性检验
	训练集是否好转	Kolmogorov-Smirnov(K)a			Shapiro-Wilk
		统计	df	显著性	统计	df	显著性
年龄	1	0.085	68	.200*	0.945	68	0.105
	2	0.117	23	.200*	0.957	23	0.4
APACHE评分	1	0.121	68	0.015	0.962	68	0.037
	2	0.106	23	.200*	0.969	23	0.676
Marshall评分	1	0.2	68	0	0.866	68	0
	2	0.174	23	0.069	0.931	23	0.117
吸氧浓度	1	0.285	68	0	0.817	68	0
	2	0.244	23	0.001	0.76	23	0
氧分压	1	0.166	68	0	0.84	68	0
	2	0.21	23	0.01	0.795	23	0
氧和指数	1	0.152	68	0.001	0.866	68	0
	2	0.181	23	0.048	0.794	23	0
二氧化碳分压	1	0.103	68	0.072	0.937	68	0.002
	2	0.122	23	.200*	0.978	23	0.87
血钾	1	0.082	68	.200*	0.942	68	0.003
	2	0.195	23	0.023	0.851	23	0.003
血钠	1	0.101	68	0.081	0.954	68	0.014
	2	0.159	23	0.138	0.921	23	0.07
乳酸	1	0.166	68	0	0.88	68	0
	2	0.174	23	0.069	0.902	23	0.028
血钙	1	0.079	68	.200*	0.978	68	0.268
	2	0.165	23	0.104	0.913	23	0.047
剩余碱	1	0.125	68	0.01	0.958	68	0.021
	2	0.178	23	0.057	0.933	23	0.129
肺泡氧分压	1	0.198	68	0	0.916	68	0
	2	0.204	23	0.014	0.836	23	0.002
白蛋白	1	0.084	68	.200*	0.97	68	0.102
	2	0.148	23	.200*	0.929	23	0.106
总胆红素	1	0.199	68	0	0.734	68	0
	2	0.197	23	0.02	0.826	23	0.001
ALT	1	0.353	68	0	0.449	68	0
	2	0.299	23	0	0.62	23	0
AST	1	0.277	68	0	0.474	68	0
	2	0.189	23	0.033	0.895	23	0.02
肌酐	1	0.162	68	0	0.885	68	0
	2	0.152	23	0.181	0.913	23	0.047
尿素	1	0.128	68	0.007	0.913	68	0
	2	0.14	23	.200*	0.91	23	0.041
尿酸	1	0.142	68	0.002	0.863	68	0
	2	0.15	23	0.195	0.898	23	0.023
总胆固醇	1	0.181	68	0	0.843	68	0
	2	0.212	23	0.009	0.856	23	0.004
甘油三酯	1	0.256	68	0	0.591	68	0
	2	0.255	23	0	0.744	23	0
血淀粉酶	1	0.235	68	0	0.663	68	0
	2	0.149	23	.200*	0.86	23	0.004
白细胞	1	0.151	68	0.001	0.851	68	0
	2	0.102	23	.200*	0.959	23	0.45
血红蛋白	1	0.094	68	.200*	0.984	68	0.548
	2	0.107	23	.200*	0.98	23	0.906
血小板	1	0.28	68	0	0.395	68	0
	2	0.154	23	0.169	0.945	23	0.231
PT	1	0.099	68	0.096	0.944	68	0.004
	2	0.213	23	0.008	0.817	23	0.001
INR	1	0.107	68	0.051	0.951	68	0.009
	2	0.139	23	.200*	0.946	23	0.238
TT	1	0.22	68	0	0.742	68	0
	2	0.171	23	0.081	0.925	23	0.085
D_二聚体	1	0.203	68	0	0.639	68	0
	2	0.17	23	0.083	0.835	23	0.001
CRP	1	0.095	68	.200*	0.975	68	0.197
	2	0.106	23	.200*	0.973	23	0.764
APTT	1	0.321	68	0	0.425	68	0
	2	0.324	23	0	0.515	23	0
PCT	1	0.213	68	0	0.755	68	0
	2	0.225	23	0.004	0.716	23	0
CK	1	0.293	68	0	0.483	68	0
	2	0.364	23	0	0.352	23	0
CKMB	1	0.502	68	0	0.112	68	0
	2	0.332	23	0	0.584	23	0
* 这是真正显著性的下限。
a Lilliefors 显著性校正
年龄
正态 Q-Q 图
反趋势正态 Q-Q 图
APACHE评分
正态 Q-Q 图
反趋势正态 Q-Q 图
Marshall评分
正态 Q-Q 图
反趋势正态 Q-Q 图
吸氧浓度
正态 Q-Q 图
反趋势正态 Q-Q 图
氧分压
正态 Q-Q 图
反趋势正态 Q-Q 图
氧和指数
正态 Q-Q 图
反趋势正态 Q-Q 图
二氧化碳分压
正态 Q-Q 图
反趋势正态 Q-Q 图
血钾
正态 Q-Q 图
反趋势正态 Q-Q 图
血钠
正态 Q-Q 图
反趋势正态 Q-Q 图
乳酸
正态 Q-Q 图
反趋势正态 Q-Q 图
血钙
正态 Q-Q 图
反趋势正态 Q-Q 图
剩余碱
正态 Q-Q 图
反趋势正态 Q-Q 图
肺泡氧分压
正态 Q-Q 图
反趋势正态 Q-Q 图
白蛋白
正态 Q-Q 图
反趋势正态 Q-Q 图
总胆红素
正态 Q-Q 图
反趋势正态 Q-Q 图
ALT
正态 Q-Q 图
反趋势正态 Q-Q 图
AST
正态 Q-Q 图
反趋势正态 Q-Q 图
肌酐
正态 Q-Q 图
反趋势正态 Q-Q 图
尿素
正态 Q-Q 图
反趋势正态 Q-Q 图
尿酸
正态 Q-Q 图
反趋势正态 Q-Q 图
总胆固醇
正态 Q-Q 图
反趋势正态 Q-Q 图
甘油三酯
正态 Q-Q 图
反趋势正态 Q-Q 图
血淀粉酶
正态 Q-Q 图
反趋势正态 Q-Q 图
白细胞
正态 Q-Q 图
反趋势正态 Q-Q 图
血红蛋白
正态 Q-Q 图
反趋势正态 Q-Q 图
血小板
正态 Q-Q 图
反趋势正态 Q-Q 图
PT
正态 Q-Q 图
反趋势正态 Q-Q 图
INR
正态 Q-Q 图
反趋势正态 Q-Q 图
TT
正态 Q-Q 图
反趋势正态 Q-Q 图
D_二聚体
正态 Q-Q 图
反趋势正态 Q-Q 图
CRP
正态 Q-Q 图
反趋势正态 Q-Q 图
APTT
正态 Q-Q 图
反趋势正态 Q-Q 图
PCT
正态 Q-Q 图
反趋势正态 Q-Q 图
CK
正态 Q-Q 图
反趋势正态 Q-Q 图
CKMB
正态 Q-Q 图
反趋势正态 Q-Q 图
