# Supplementary material for: Application of continuous renal replacement therapy (CRRT) in patients with severe acute pancreatitis: an analytical study
Source: BMC Gastroenterol. 2025 Aug 18;25:592. doi: 10.1186/s12876-025-04198-y (PMC12359950; doi:10.1186/s12876-025-04198-y)
Supplement: Supplementary file 15 — Supplementary Material 15 [file 12876_2025_4198_MOESM15_ESM.xlsx]

## Sheet: Sheet1
编号	分组：1预后不良0预后好转	APACHE评分	乳酸	血钙	白蛋白	PCT
1	0	16	1.9	0.7	37.9	1.6
2	0	16	1.7	0.5	34.6	1.1
3	0	20	0.8	0.7	13	1.3
4	0	14	2.4	0.7	35	3.2
5	0	19	1.1	0.4	34.7	0.6
6	0	22	2.6	0.8	13	3.5
7	0	20	1.1	0.3	14	1.6
8	0	22	1.6	1	12	1.1
9	0	14	2.2	0.5	22	0.8
10	0	11	1.1	1	30.3	4.4
11	0	18	1.9	0.6	14	1.7
12	0	16	2.1	0.7	11.3	2
13	0	10	1.7	0.5	10	4
14	0	19	1	1	32.5	1.1
15	0	17	2.5	1.1	34.8	1.2
16	0	11	1	1.2	40.7	0.3
17	0	13	1.3	0.8	30.3	5
18	0	15	1	1.1	44.9	1.3
19	0	14	1.7	0.8	30.3	1.9
20	0	14	1	0.8	35	1.3
21	0	12	1.7	0.7	26.5	1
22	0	11	1.1	1	29.8	2.2
23	0	12	1.5	0.9	29.1	0.5
24	0	9	1.4	0.7	27.9	0.5
25	1	21	1.6	0.7	20.6	7.4
26	1	14	2.3	0.2	31.5	4.7
27	1	19	2.6	0.7	28.9	1.5
28	1	23	2.1	0.9	36	2.5
29	1	14	3	0.5	25	1.1
30	1	16	0.8	1.2	33	1
31	1	17	2.4	0.6	22.8	0.2
32	1	18	1.5	0.8	19.6	3
33	1	17	1.8	0.7	25.8	2.5
34	1	21	1.9	0.5	25.6	8.7
35	1	15	1.3	1.1	12	4.5
36	1	12	1.7	1.1	31.6	3.5
37	1	17	2.5	0.9	35.7	1.6
38	1	17	1.6	1.1	23.1	4.8
39	1	16	1.4	0.7	15.7	2.8
40	1	21	1.6	0.6	32.8	7.6
41	1	14	0.7	0.5	43.5	2.4
42	1	15	1.5	0.7	30.5	4.9
43	1	17	2.8	0.9	16.6	2.2
44	1	19	2	0.4	32.9	0.2
45	1	18	3.1	0.7	22.8	0.9
46	1	14	1.8	0.8	31.5	5.4
47	1	18	1.9	0.6	22.2	3
48	1	24	2.1	1	21.8	4.5
49	1	15	1.5	0.5	28.3	1.2
50	1	22	3.5	1.3	17.8	7.7
51	1	14	1	0.6	24.5	2.2
52	1	17	1.7	0.6	26.9	1.3
53	1	17	2.1	0.4	26.7	2
54	1	19	2.2	0.9	27.4	6.7
55	1	22	1	0.5	27.7	5.4
56	1	17	2.5	0.8	13	3.3
57	1	18	1.8	0.3	29.9	5
58	0	11	2.4	0.5	31.1	3.4
59	0	13	1.3	0.8	29.9	0.5
60	0	19	1.4	0.9	40.7	1.2
61	0	16	2.3	0.7	36	2.8
62	0	19	1.6	1.1	28.4	1.8
63	0	13	2.2	0.9	20.8	1.5
64	0	20	1.7	0.6	15.6	2.8
65	0	15	1	1.1	28.8	2.7
66	0	17	0.9	1.1	7.1	2.5
67	0	13	1.8	0.3	22.6	1.5
68	0	10	2.3	0.6	17.4	1.4
69	0	16	1.4	0.9	29.7	0.5
70	0	16	1.4	0.7	27.5	1
71	0	9	1.6	0.6	9.1	2.7
72	0	18	1.9	0.8	35	2.3
73	0	17	1.3	0.6	32.7	1.3
74	0	16	2	0.8	34.3	2.3
75	0	13	0.7	1	29.9	1.6
76	0	20	2	0.8	41.4	2.4
77	0	12	0.9	0.9	10.2	1.2
78	0	15	1.2	1.2	20.4	3.6
79	0	23	1.5	0.8	42.6	2.3
80	0	17	2.1	0.9	33.3	1.4
81	0	14	1	1	34.6	2.4
82	0	12	1.6	0.5	35.4	4.3
83	0	18	2	0.7	30.4	1.2
84	0	5	1.3	0.9	21.4	1.6
85	0	10	1.5	0.4	18	2.3
86	0	11	1.4	1	33	1
87	0	15	0.3	0.7	15.4	2
88	0	15	1.3	0.8	28.1	2.1
89	0	15	1.9	0.3	34.2	1.1
90	0	12	1.1	1.1	28.4	2.9
91	0	14	1.7	1	28.8	1
92	0	20	1.7	0.6	13.8	2
93	0	14	0.9	1.1	27.7	1.6
94	0	21	2.2	0.8	41.4	0.8
95	0	8	1.9	0.8	33.5	3
96	0	16	1.1	1.2	27.7	2.7
97	0	13	1.3	1	32.6	1.6
98	0	14	2.1	1	27.3	1.1
99	0	14	1.4	0.8	32.9	1
100	0	21	1.1	0.5	30.4	0.7
101	0	15	1.4	1.1	29.1	2.4
102	0	19	2.1	0.8	24.3	0.6
103	0	11	1.5	0.9	7.7	0.9
104	0	12	1.5	0.8	23.1	2
